# Supplementary material for: New Series of Red-Light Phosphor Ca9−xZnxGd0.9(PO4)7:0.1Eu3+ (x = 0–1)
Source: Molecules. 2023 Jan 1;28(1):352. doi: 10.3390/molecules28010352 (PMC9822231; doi:10.3390/molecules28010352)
Supplement: Supplementary file 1 [file molecules-28-00352-s001.zip]

Archive with 1 entries (1 files):
- molecules-2104332-supplementary.pdf
